# Supplementary material for: Pan-Cancer Analysis Shows That ALKBH5 Is a Potential Prognostic and Immunotherapeutic Biomarker for Multiple Cancer Types Including Gliomas
Source: Front Immunol. 2022 Apr 4;13:849592. doi: 10.3389/fimmu.2022.849592 (PMC9013910; doi:10.3389/fimmu.2022.849592)
Supplement: Supplementary Figure 1 — Flow chart of bioinformatics analyses. [file DataSheet_1.zip]

Archive with 20 entries (19 files):
- Supplementary materials/
- Supplementary materials/Supplementary Figure 1.tif
- Supplementary materials/Supplementary Figure 10.tif
- Supplementary materials/Supplementary Figure 11.tif
- Supplementary materials/Supplementary Figure 12.tif
- Supplementary materials/Supplementary Figure 13.tif
- Supplementary materials/Supplementary Figure 14.tif
- Supplementary materials/Supplementary Figure 15.tif
- Supplementary materials/Supplementary Figure 2.tif
- Supplementary materials/Supplementary Figure 3.tif
- Supplementary materials/Supplementary Figure 4.tif
- Supplementary materials/Supplementary Figure 5.tif
- Supplementary materials/Supplementary Figure 6.tif
- Supplementary materials/Supplementary Figure 7.tif
- Supplementary materials/Supplementary Figure 8.tif
- Supplementary materials/Supplementary Figure 9.tif
- Supplementary materials/Supplementary Table 1.xlsx
- Supplementary materials/Supplementary Table 2.xlsx
- Supplementary materials/Supplementary Table 3.xlsx
- Supplementary materials/Supplementary Table 4.xlsx
