# Supplementary material for: Pan-Cancer Analysis Shows That ALKBH5 Is a Potential Prognostic and Immunotherapeutic Biomarker for Multiple Cancer Types Including Gliomas
Source: Front Immunol. 2022 Apr 4;13:849592. doi: 10.3389/fimmu.2022.849592 (PMC9013910; doi:10.3389/fimmu.2022.849592)
Supplement: Supplementary Figure 1 — Flow chart of bioinformatics analyses. [file DataSheet_1.zip › Supplementary materials/Supplementary Table 1.xlsx]

## Sheet: Sheet1
Supplementary Table 1. List of abbreviations
Abbreviations	Full name
ACC	adrenocortical carcinoma
ALKBH5	alkB homolog 5
BLCA	bladder urothelial carcinoma
BRCA	breast invasive carcinoma
ccRCC	clear cell renal cell carcinoma
CESC	cervical squamous cell carcinoma and endocervical adenocarcinoma
CHOL	cholangiocarcinoma
CNA	copy number alteration
COAD	colon adenocarcinoma
COPS3	COP9 signalosome subunit 3
DDX3X	DEAD-box helicase 3 X-linked
DEL	deletion
DFI	Disease Free Interval
DFS	disease-free survival
DLBC	Lymphoid Neoplasm Diffuse Large B-cell Lymphoma
DRG2	developmentally regulated GTP binding protein 2
DSS	disease-specific survival
ESCA	esophageal carcinoma
FLII	FLII actin remodeling protein
FP	first progression
FTO	FTO alpha-ketoglutarate dependent dioxygenase
GBM	glioblastoma multiforme
GID4	GID complex subunit 4 homolog
HGG	brain higher grade glioma
HNSC	head and neck cancer
ICP	immune checkpoint
IHC	Immunohistochemistry
INS	insertion
JMJD4	jumonji domain containing 4
KIRC	kidney renal clear cell carcinoma
KIRP	kidney renal papillary cell carcinoma
LAML	acute myeloid leukemia
LGG	brain lower grade glioma
LIHC	liver hepatocellular carcinoma
LUAD	lung adenocarcinoma
LUSC	lung squamous cell carcinoma
MAPK7	mitogen-activated protein kinase 7
MED9	mediator complex subunit 9
MESO	Mesothelioma
METTL14	methyltransferase 14, N6-adenosine-methyltransferase subunit
METTL3	methyltransferase 3, N6-adenosine-methyltransferase complex catalytic subunit
MSI	microsatellite instability
NT5M	5',3'-nucleotidase, mitochondrial
OS	overall survival
OV	ovarian serous cystadenocarcinoma
PAAD	pancreatic adenocarcinoma
PCPG	pheochromocytoma and paraganglioma
PFS	progress-free survival
PPS	post-progression survival
PRAD	prostate adenocarcinoma
PRPSAP2	phosphoribosyl pyrophosphate synthetase associated protein 2
READ	rectum adenocarcinoma
RFS	relapse-free survival
SARC	Sarcoma
SKCM	skin cutaneous melanoma
SNP	single nucleotide polymorphism
SNV	single nucleotide variants
STAD	stomach adenocarcinoma
TGCT	testicular germ cell tumors
THCA	thyroid carcinoma
THYM	Thymoma
TMB	tumor mutational burden
TOP3A	DNA topoisomerase III alpha
UCEC	uterine corpus endometrial carcinoma
UCS	uterine carcinosarcoma
UVM	Uveal Melanoma
WTAP	WT1 associated protein
YTHDC1	YTH domain containing 1
YTHDF1	YTH N6-methyladenosine RNA binding protein 1
YTHDF2	YTH N6-methyladenosine RNA binding protein 2
ZNF18	zinc finger protein 18
