# Supplementary material for: Pan-Cancer Analysis Shows That ALKBH5 Is a Potential Prognostic and Immunotherapeutic Biomarker for Multiple Cancer Types Including Gliomas
Source: Front Immunol. 2022 Apr 4;13:849592. doi: 10.3389/fimmu.2022.849592 (PMC9013910; doi:10.3389/fimmu.2022.849592)
Supplement: Supplementary Figure 1 — Flow chart of bioinformatics analyses. [file DataSheet_1.zip › Supplementary materials/Supplementary Table 2.xlsx]

## Sheet: Sheet1
Supplementary Table 2. Clinical data of glioma patients.
Case ID	Grade	Pathology	Age	Gender	Location
3536228	II	Oligodendroglioma	66	Male	Left-frontal lobe
3603875	II	Oligodendroglioma	52	Male	Left-temporal lobe
3387242	II	Astrocytoma	41	Male	Left-frontal lobe
3609857	II	Oligodendroglioma	47	Female	Right-parietal and occipital lobe
3522545	II	Oligodendroglioma	36	Male	Right-frontal lobe
3608868	II	Astrocytoma	54	Female	Bilateral-frontal lobes ，Genu corporis callosi，Left-basal segment
3585713	II	Oligodendroglioma	49	Male	Right-temporal lobe
3540860	II	Astrocytoma	50	Female	Right-frontal lobe
3539182	II	Astrocytoma	33	Male	Left-frontal lobe
3475747	II	Astrocytoma	51	Male	Left-insular lobe，Basal ganglia region
3536208	II	Astrocytoma	49	Male	Right-frontal lobe
3528635	II	Oligodendroglioma	42	Female	Right-frontotemporal and parietal lobe
3504250	II	Oligodendroglioma	47	Female	Right-frontotemporal and insularl lobe
3481399	II	Astrocytoma	56	Female	Left-frontal lobe
3654586	II	Oligodendroglioma	37	Female	Right-frontotemporal and insularl lobe
3628846	II	Oligodendroglioma	42	Male	Right-frontotemporal and insularl lobe
3646361	II	Oligodendroglioma	49	Male	Left-parietal lobe
3639477	II	Astrocytoma	25	Male	Right-frontal lobe
3389489	II	Oligodendroglioma	49	Female	Left-frontal lobe
3384440	II	Oligodendroglioma	28	Female	Left-frontal lobe
3535093	II	Oligodendroglioma	36	Female	Left-frontal and parietal lobe
3311481	II	Oligodendroglioma	42	Male	Bilateral-frontal lobes，Right lateral paraventricular，Basal ganglia region，Corpus callosum
3521531	II	Oligodendroglioma	30	Male	Right-frontotemporal lobe
2754803	II	Oligodendroglioma	30	Male	Right-frontal lobe
3700371	II	Astrocytoma	23	Male	Right-frontal and parietal junction
3706565	II	Astrocytoma	29	Male	Left-basal segment、Left-insular and temporal lobe
3634430	II	Oligodendroglioma	38	Male	Right-frontal lobe
3581240	II	Astrocytoma	46	Male	Right-frontal lobe
3371401	II	Astrocytoma	38	Male	Right-insular and temporal lobe，Right-basal ganglia region
3496872	II	Oligodendroglioma	37	Male	Left-frontal and parietal lobe
3538484	III	Oligodendroglioma	56	Male	Left-frontal lobe
3713904	III	Oligodendroglioma	53	Male	Right-frontal lobe
3397416	III	Oligodendroglioma	49	Male	Bilateral-frontal lobes，Cingulate gyrus of corpus callosum
3491383	III	Astrocytoma	37	Female	Left-frontal lobe
3647508	III	Astrocytoma	47	Male	Brain damage
3363425	III	Astrocytoma	35	Male	Right-frontal lobe，Basal ganglia region，Corpus callosum
3707789	III	Oligodendroglioma	53	Male	Right-frontal lobe
3643410	III	Oligodendroglioma	36	Female	Left-frontal and temporal lobe
3629514	III	Oligodendroglioma	50	Female	Bilateral-frontal and temporal lobe，Anterior horn region of lateral ventricle，Right-basal ganglia region，Corpus callosum
3600054	III	Astrocytoma	39	Male	Left-occipital and parietal lobe，Corpus callosum
3379869	III	Astrocytoma	31	Male	Left-frontal lobe
3547308	III	Oligodendroglioma	49	Male	Right-frontotemporal lobe
3511752	III	Oligodendroglioma	40	Female	Left-frontal and temporal lobe
3521018	III	Oligodendroglioma	67	Female	Right-frontal lobe
3695655	III	Oligodendroglioma	48	Female	Right-frontal lobe
3479633	III	Astrocytoma	35	Male	Left-frontotemporal and insular lobe
3689193	III	Oligodendroglioma	45	Female	Left-parietal lobe
3369277	III	Oligodendroglioma	53	Male	Left-frontotemporal and insular lobe
3588011	III	Oligodendroglioma	36	Female	Left-frontotemporal and insular lobe，Basal ganglia region，Pedunculus cerebri
3350346	III	Oligodendroglioma	25	Female	Right-frontal lobe，Paracele，Basal ganglia region
3357194	IV	Glioblastoma	61	Male	Right-parietotemporal and occipital lobe，Paracele，Basal ganglia region，Thalamus
3565033	IV	Glioblastoma	31	Female	Bilateral-frontal lobes，Corpus callosum
3479513	IV	Glioblastoma	65	Male	Left-parietal and temporal lobe
3719783	IV	Glioblastoma	71	Male	Left-temporal lobe，Left-basal segment
3709211	IV	Glioblastoma	47	Male	Right-temporal lobe
3546501	IV	Glioblastoma	56	Female	Bilateral-Paracele，Corpus callosum，Cingulate area
2650121	IV	Glioblastoma	64	Female	Left-hippocampus and temporal lobe
3690839	IV	Glioblastoma	59	Female	Bilateral-frontal lobes and corpus callosum、Bilateral-Basal ganglia region
3547784	IV	Glioblastoma	45	Female	Corpus callosum，Left-temporal lobe，Hippocampus
3501277	IV	Glioblastoma	77	Male	Bilateral-Paracele，Corpus callosum
3570532	IV	Glioblastoma	50	Male	Right-frontotemporal and insularl lobe
3591519	IV	Glioblastoma	50	Female	Posteior horn of right-ventricle
3626519	IV	Glioblastoma	78	Male	Left-parietal lobe，Paracele，Corpus callosum
3526712	IV	Glioblastoma	62	Male	Left-temporal lobe，Basal ganglia
3537805	IV	Glioblastoma	50	Male	Left-frontal and parietal lobe
3557371	IV	Glioblastoma	74	Male	Right-Hippocampus，Frontal lobe
3652038	IV	Glioblastoma	47	Female	Right-frontotemporal and occipital lobe
3673356	IV	Glioblastoma	57	Male	Left-temporal lobe
3326132	IV	Glioblastoma	67	Female	Bilateral-frontal lobes，Knee of corpus callosum
3716614	IV	Glioblastoma	28	Male	Corpus callosum、Left-parietotemporal and occipital lobe
3709099	IV	Glioblastoma	59	Female	Left-frontal lobe，Corpus callosum
3650599	IV	Glioblastoma	69	Female	Bilateral-frontal lobesCorpus callosum
3599871	IV	Glioblastoma	78	Female	Left-temporal and parietal lobe
3722707	IV	Glioblastoma	46	Male	Left-frontal lobe
3530886	IV	Glioblastoma	28	Female	Left-frontal and temporal lobe，Corpus callosum
3542962	IV	Glioblastoma	64	Female	Left-temporal lobe
3493620	IV	Glioblastoma	68	Male	Left-frontal and temporal lobe
3666134	IV	Glioblastoma	69	Female	Left-parietal and occipital lobe
3528734	IV	Glioblastoma	29	Male	Left-frontal lobe
3531323	IV	Glioblastoma	69	Female	Right-frontal lobe，Corpus callosum
3519576	IV	Glioblastoma	74	Female	Left-frontal lobe
3279182	IV	Glioblastoma	66	Male	Bilateral-thalamus，Right-temporoparietal and needles lobe，Bilateral-pedunculus cerebri
3508897	IV	Glioblastoma	54	Male	Right-temporal lobe
3533382	IV	Glioblastoma	46	Male	Left-parietal lobe
3484026	IV	Glioblastoma	62	Female	Right-frontal lobe
3315909	IV	Glioblastoma	56	Male	Left-frontal lobe
3469758	IV	Glioblastoma	50	Male	Left-frontal and parietal lobe
2654188	IV	Glioblastoma	66	Female	Left-temporal and insular lobe
3667948	IV	Glioblastoma	37	Male	Left-temporal lobe
3346004	IV	Glioblastoma	51	Female	Right-thalamus
3637878	IV	Glioblastoma	64	Female	Right-temporal lobe
3623436	IV	Glioblastoma	19	Female	Right-posterior horn of lateral ventricle，Right-occipital lobe
3627561	IV	Glioblastoma	59	Female	Left-temporal lobe
3500408	IV	Glioblastoma	63	Male	Left-parietal lobe
3530724	IV	Glioblastoma	60	Male	Right-occipital lobe
3507403	IV	Glioblastoma	49	Female	Left-frontal lobe，Corpus callosum
3696071	IV	Glioblastoma	65	Female	Right-frontal lobe
3529536	IV	Glioblastoma	46	Male	Right-temporal lobe，Basal ganglia region
3531836	IV	Astrocytoma	45	Male	Right-temporal and insular lobe，Basal ganglia region
3493640	IV	Glioblastoma	58	Female	Left-frontal lobe
