# Supplementary material for: Pan-Cancer Analysis Shows That ALKBH5 Is a Potential Prognostic and Immunotherapeutic Biomarker for Multiple Cancer Types Including Gliomas
Source: Front Immunol. 2022 Apr 4;13:849592. doi: 10.3389/fimmu.2022.849592 (PMC9013910; doi:10.3389/fimmu.2022.849592)
Supplement: Supplementary Figure 1 — Flow chart of bioinformatics analyses. [file DataSheet_1.zip › Supplementary materials/Supplementary Table 3.xlsx]

## Sheet: Sheet1
Supplementary Table 3. Metagene sets
HCK	IgG	Interferon	LCK	MHC_I	MHC-II	STAT1
C1QB	IGSF8	IFIT1	CD2	HLA-E	HLA-DRB1	TAP1
C1QB	ISLR2	IFIT3	GZMK	HLA-H	HLA-DRB5	STAT1
C1QA	IGSF21	IFI44L	GZMA	HLA-B	HLA-DRB3	CXCL10
AIF1	IGSF1	OAS3	CD3D	HLA-J	HLA-DPA1	CXCL11
LST1	IGSF22	MX1	CD53	HLA-F	HLA-DRA	GBP1
DOCK2	IGDCC3	RSAD2	LCK	HLA-G	HLA-DQA1	CXCL9
LAPTM5	IGHD	IFI44	ARHGAP15	HLA-A	HLA-DQA2
TYROBP	IGSF11	OAS2	CCL5	HLA-C	HLA-DMA
MS4A4A	IGSF5	OAS1	GMFG	HLA-L	HLA-DOA
MS4A6A	IGSF6		SELL		HLA-DRB4
CD163			STAT4		HLA-DMB
ITGB2			SAMSN1		HLA-DQB1
SLC7A7			RAC2		HLA-DPB1
LAIR1			HCLS1		HLA-DQB2
HCK			CCR7		CD74
TFEC			PIK3CD		PTPRC
IFI30			CORO1A		HLA-DOB
MNDA			CD48		HLA-DPB2
FCER1G			IL2RG
RNASE6			SH2D1A
SLCO2B1			SLAMF1
CCR1			IL7R
			INPP5D
			KLRK1
			FGL2
			IRF8
			SELPLG
			IL10RA
			SLA
			CCR2
			CSF2RB
