# Supplementary material for: Pan-Cancer Analysis Shows That ALKBH5 Is a Potential Prognostic and Immunotherapeutic Biomarker for Multiple Cancer Types Including Gliomas
Source: Front Immunol. 2022 Apr 4;13:849592. doi: 10.3389/fimmu.2022.849592 (PMC9013910; doi:10.3389/fimmu.2022.849592)
Supplement: Supplementary Figure 1 — Flow chart of bioinformatics analyses. [file DataSheet_1.zip › Supplementary materials/Supplementary Table 4.xlsx]

## Sheet: Sheet1
Supplementary Table 4. ICP genes
Receptors	Ligands
CD226	CD274
HAVCR2	PDCD1LG2
NCR3	BTLA
CD27	CD80
CD28	CD86
CD40	ICOSLG
CD47	DKFZp686O24166
CD48	TNFSF14
CD96	TNFSF9
CD200R1	TNFRSF18
TNFRSF9	TNFRSF4
ICOS	CD70
PDCD1	CD160
TNFRSF18	CD200
TIGIT	PVR
TNFRSF4	CD40LG
CTLA4	BAT3
TNFRSF14	CD244
PLK1	LGALS9
PLK4
